# Supplementary material for: Synthesis and Thermal, Photophysical, Electrochemical Properties of 3,3-di[3-Arylcarbazol-9-ylmethyl]oxetane Derivatives
Source: Materials (Basel). 2021 Sep 25;14(19):5569. doi: 10.3390/ma14195569 (PMC8509391; doi:10.3390/ma14195569)
Supplement: Supplementary file 1 [file materials-14-05569-s001.zip]

Archive with 1 entries (1 files):
- materials-1330496-supplementary.pdf
